# Supplementary material for: Rapid Response to Experimental Warming of a Microbial Community Inhabiting High Arctic Patterned Ground Soil
Source: Biology (Basel). 2022 Dec 14;11(12):1819. doi: 10.3390/biology11121819 (PMC9775327; doi:10.3390/biology11121819)
Supplement: Supplementary file 1 [file biology-11-01819-s001.zip]

Archive with 1 entries (1 files):
- biology-2026928-supplementary.pdf
